# Supplementary material for: Novel Epigenetic CREB-miR-630 Signaling Axis Regulates Radiosensitivity in Colorectal Cancer
Source: PLoS One. 2015 Aug 11;10(8):e0133870. doi: 10.1371/journal.pone.0133870 (PMC4532457; doi:10.1371/journal.pone.0133870)
Supplement: S1 Data — (ZIP) [file pone.0133870.s001.zip]

Archive with 10 entries (10 files):
- 1.Endogenous miR-630 Expression Level.xls
- 2.CCK-8 Value.xls
- 3.miR-630 Level Change After IR.xls
- 4.Caspase 3 and 6 Value.xls
- 5.Ratio of Apoptosis Cell.xls
- 6.Fluorescence Ratio of Dual-Luciferase Reporter Assay System.xls
- 7.CCK-8 Value 2.xls
- 8.Caspase 3 and 6 Value 2.xls
- 9.miR-630 Level Change After 5-aza CdR treatment.xls
- 10.Luciferase Activity of ARIH1 Promoter Reporter.xls
