# Supplementary material for: Novel Epigenetic CREB-miR-630 Signaling Axis Regulates Radiosensitivity in Colorectal Cancer
Source: PLoS One. 2015 Aug 11;10(8):e0133870. doi: 10.1371/journal.pone.0133870 (PMC4532457; doi:10.1371/journal.pone.0133870)
Supplement: S1 Data — (ZIP) [file pone.0133870.s001.zip › 1.Endogenous miR-630 Expression Level.xls]

## Sheet: Sheet1
cells	ΔCT value
SW480	-8.48
SW480	-8.11
SW480	-8.66
SW837	-4.84
SW837	-4.47
SW837	-5.02
HCT116	-7.93
HCT116	-7.51
HCT116	-8.49
HT29	-10.32
HT29	-10.29
HT29	-11.02
Ls174T	-6.07
Ls174T	-5.47
Ls174T	-5.85
HR8348	-6.86
HR8348	-6.45
HR8348	-6.56
