# Supplementary material for: Novel Epigenetic CREB-miR-630 Signaling Axis Regulates Radiosensitivity in Colorectal Cancer
Source: PLoS One. 2015 Aug 11;10(8):e0133870. doi: 10.1371/journal.pone.0133870 (PMC4532457; doi:10.1371/journal.pone.0133870)
Supplement: S1 Data — (ZIP) [file pone.0133870.s001.zip › 2.CCK-8 Value.xls]

## Sheet: Sheet1
cells	0Gy，first time	3Gy，first time	0Gy，second time	3Gy，second time	0Gy，third time	3Gy，third time
HT29	0.401	0.321	0.42	0.36	0.402	0.367
HT29	0.502	0.46	0.523	0.457	0.55	0.468
HT29	0.424	0.351	0.475	0.419	0.408	0.324
SW837	0.175	0.071	0.18	0.073	0.192	0.095
SW837	0.225	0.085	0.234	0.079	0.207	0.096
SW837	0.195	0.091	0.184	0.068	0.167	0.075
HCT116	0.493	0.432	0.501	0.418	0.515	0.41
HCT116	0.565	0.434	0.572	0.454	0.55	0.463
HCT116	0.572	0.447	0.529	0.455	0.582	0.47
SW480	0.413	0.36	0.431	0.372	0.41	0.363
SW480	0.472	0.395	0.463	0.372	0.495	0.369
SW480	0.482	0.407	0.48	0.328	0.454	0.383
Ls174T	0.212	0.127	0.216	0.138	0.207	0.133
Ls174T	0.24	0.117	0.233	0.122	0.245	0.109
Ls174T	0.224	0.116	0.227	0.121	0.222	0.117
HR8348	0.106	0.057	0.103	0.054	0.11	0.056
HR8348	0.112	0.06	0.117	0.05	0.119	0.061
HR8348	0.097	0.056	0.102	0.051	0.099	0.047
HT29 NC	0.464	0.375	0.466	0.383	0.453	0.392
HT29 NC	0.403	0.352	0.419	0.336	0.402	0.338
HT29 NC	0.432	0.369	0.42	0.37	0.433	0.394
HT29 miR-630	0.427	0.31	0.445	0.297	0.429	0.301
HT29 miR-630	0.495	0.329	0.484	0.33	0.499	0.333
HT29 miR-630	0.462	0.303	0.463	0.31	0.49	0.287
SW480 NC	0.425	0.37	0.422	0.363	0.427	0.36
SW480 NC	0.404	0.358	0.41	0.349	0.415	0.36
SW480 NC	0.443	0.327	0.452	0.355	0.425	0.358
SW480 miR-630	0.47	0.261	0.487	0.228	0.462	0.2
SW480 miR-630	0.425	0.202	0.412	0.21	0.404	0.208
SW480 miR-630	0.443	0.195	0.434	0.209	0.449	0.227
SW837 NC	0.157	0.067	0.176	0.078	0.167	0.079
SW837 NC	0.162	0.089	0.165	0.085	0.17	0.085
SW837 NC	0.149	0.078	0.17	0.08	0.169	0.075
SW837 inhibitor	0.169	0.1	0.172	0.098	0.166	0.102
SW837 inhibitor	0.177	0.118	0.164	0.085	0.174	0.092
SW837 inhibitor	0.167	0.097	0.168	0.091	0.163	0.083
