# Supplementary material for: Novel Epigenetic CREB-miR-630 Signaling Axis Regulates Radiosensitivity in Colorectal Cancer
Source: PLoS One. 2015 Aug 11;10(8):e0133870. doi: 10.1371/journal.pone.0133870 (PMC4532457; doi:10.1371/journal.pone.0133870)
Supplement: S1 Data — (ZIP) [file pone.0133870.s001.zip › 3.miR-630 Level Change After IR.xls]

## Sheet: Sheet1
cells	number of IR	ΔCT value
SW837	mock	-4.84
SW837	mock	-4.47
SW837	mock	-5.02
SW837	1	-4.87
SW837	1	-4.85
SW837	1	-4.63
SW837	2	-4.9
SW837	2	-5.11
SW837	2	-5.26
SW837	3	-5.59
SW837	3	-5.47
SW837	3	-5.41
Ls174T	mock	-6.07
Ls174T	mock	-5.47
Ls174T	mock	-5.85
Ls174T	1	-5.8
Ls174T	1	-6.16
Ls174T	1	-5.55
Ls174T	2	-6.35
Ls174T	2	-6.03
Ls174T	2	-6.62
Ls174T	3	-6.42
Ls174T	3	-6.94
Ls174T	3	-7.11
