# Supplementary material for: Novel Epigenetic CREB-miR-630 Signaling Axis Regulates Radiosensitivity in Colorectal Cancer
Source: PLoS One. 2015 Aug 11;10(8):e0133870. doi: 10.1371/journal.pone.0133870 (PMC4532457; doi:10.1371/journal.pone.0133870)
Supplement: S1 Data — (ZIP) [file pone.0133870.s001.zip › 4.Caspase 3 and 6 Value.xls]

## Sheet: Sheet1
cell	IR	treatment	Caspase 3 value	Caspase 6 value
HT29	0Gy	NC	0.113	0.027
HT29	0Gy	NC	0.101	0.032
HT29	0Gy	NC	0.106	0.04
HT29	0Gy	miR-630 mimics	0.102	0.033
HT29	0Gy	miR-630 mimics	0.112	0.037
HT29	0Gy	miR-630 mimics	0.118	0.029
HT29	3Gy	NC	0.295	0.21
HT29	3Gy	NC	0.301	0.207
HT29	3Gy	NC	0.279	0.225
HT29	3Gy	miR-630 mimics	0.411	0.302
HT29	3Gy	miR-630 mimics	0.492	0.331
HT29	3Gy	miR-630 mimics	0.486	0.295
SW480	0Gy	NC	0.06	0.04
SW480	0Gy	NC	0.072	0.055
SW480	0Gy	NC	0.067	0.051
SW480	0Gy	miR-630 mimics	0.076	0.053
SW480	0Gy	miR-630 mimics	0.073	0.042
SW480	0Gy	miR-630 mimics	0.091	0.037
SW480	3Gy	NC	0.307	0.152
SW480	3Gy	NC	0.364	0.138
SW480	3Gy	NC	0.293	0.155
SW480	3Gy	miR-630 mimics	0.61	0.252
SW480	3Gy	miR-630 mimics	0.631	0.243
SW480	3Gy	miR-630 mimics	0.677	0.231
SW837	0Gy	NC	0.223	0.07
SW837	0Gy	NC	0.213	0.049
SW837	0Gy	NC	0.209	0.055
SW837	0Gy	miR-630 inhibitors	0.207	0.052
SW837	0Gy	miR-630 inhibitors	0.221	0.067
SW837	0Gy	miR-630 inhibitors	0.218	0.065
SW837	3Gy	NC	0.664	0.301
SW837	3Gy	NC	0.671	0.31
SW837	3Gy	NC	0.662	0.366
SW837	3Gy	miR-630 inhibitors	0.429	0.247
SW837	3Gy	miR-630 inhibitors	0.443	0.223
SW837	3Gy	miR-630 inhibitors	0.444	0.259
