# Supplementary material for: Novel Epigenetic CREB-miR-630 Signaling Axis Regulates Radiosensitivity in Colorectal Cancer
Source: PLoS One. 2015 Aug 11;10(8):e0133870. doi: 10.1371/journal.pone.0133870 (PMC4532457; doi:10.1371/journal.pone.0133870)
Supplement: S1 Data — (ZIP) [file pone.0133870.s001.zip › 5.Ratio of Apoptosis Cell.xls]

## Sheet: Sheet1
IR	cells	apoptosis cells(%)
0Gy	HT29 nc	2.3
0Gy	HT29 nc	2.1
0Gy	HT29 nc	2.6
0Gy	HT29 mimics	2.7
0Gy	HT29 mimics	2.4
0Gy	HT29 mimics	2.2
3Gy	HT29 nc	3.2
3Gy	HT29 nc	3.1
3Gy	HT29 nc	3.4
3Gy	HT29 mimics	4.8
3Gy	HT29 mimics	5.5
3Gy	HT29 mimics	4.8
0Gy	SW480 nc	1.4
0Gy	SW480 nc	1.9
0Gy	SW480 nc	1.7
0Gy	SW480 mimics	2.3
0Gy	SW480 mimics	2.2
0Gy	SW480 mimics	2
3Gy	SW480 nc	3.3
3Gy	SW480 nc	2.7
3Gy	SW480 nc	2
3Gy	SW480 mimics	9.5
3Gy	SW480 mimics	10
3Gy	SW480 mimics	9.7
