# Supplementary material for: Novel Epigenetic CREB-miR-630 Signaling Axis Regulates Radiosensitivity in Colorectal Cancer
Source: PLoS One. 2015 Aug 11;10(8):e0133870. doi: 10.1371/journal.pone.0133870 (PMC4532457; doi:10.1371/journal.pone.0133870)
Supplement: S1 Data — (ZIP) [file pone.0133870.s001.zip › 6.Fluorescence Ratio of Dual-Luciferase Reporter Assay System.xls]

## Sheet: Sheet1
target	type	cell	ratio(target/reference)
BCL2L2	wildtype	SW480 nc	18.3967
BCL2L2	wildtype	SW480 nc	18.219
BCL2L2	wildtype	SW480 nc	19.1765
BCL2L2	wildtype	SW480 mimics	10.4927
BCL2L2	wildtype	SW480 mimics	12.8338
BCL2L2	wildtype	SW480 mimics	13.8976
BCL2L2	mutant	SW480 nc	19.9623
BCL2L2	mutant	SW480 nc	19.5217
BCL2L2	mutant	SW480 nc	18.3695
BCL2L2	mutant	SW480 mimics	18.259
BCL2L2	mutant	SW480 mimics	20.8012
BCL2L2	mutant	SW480 mimics	19.8114
BCL2L2	wildtype	SW837 nc	11.308
BCL2L2	wildtype	SW837 nc	12.7395
BCL2L2	wildtype	SW837 nc	14.4051
BCL2L2	wildtype	SW837 mimics	8.21444
BCL2L2	wildtype	SW837 mimics	8.74558
BCL2L2	wildtype	SW837 mimics	9.29272
BCL2L2	mutant	SW837 nc	11.8765
BCL2L2	mutant	SW837 nc	11.9325
BCL2L2	mutant	SW837 nc	11.2527
BCL2L2	mutant	SW837 mimics	12.8497
BCL2L2	mutant	SW837 mimics	11.562
BCL2L2	mutant	SW837 mimics	13.5199
TP53RK	wildtype	SW480 nc	14.1163
TP53RK	wildtype	SW480 nc	16.5564
TP53RK	wildtype	SW480 nc	16.826
TP53RK	wildtype	SW480 mimics	8.7047
TP53RK	wildtype	SW480 mimics	9.30324
TP53RK	wildtype	SW480 mimics	9.68319
TP53RK	mutant	SW480 nc	16.7524
TP53RK	mutant	SW480 nc	16.5213
TP53RK	mutant	SW480 nc	17.6613
TP53RK	mutant	SW480 mimics	15.2707
TP53RK	mutant	SW480 mimics	17.8426
TP53RK	mutant	SW480 mimics	13.6527
TP53RK	wildtype	SW837 nc	9.08198
TP53RK	wildtype	SW837 nc	9.4341
TP53RK	wildtype	SW837 nc	11.0663
TP53RK	wildtype	SW837 mimics	7.1698
TP53RK	wildtype	SW837 mimics	6.48377
TP53RK	wildtype	SW837 mimics	6.51255
TP53RK	mutant	SW837 nc	9.34924
TP53RK	mutant	SW837 nc	10.0246
TP53RK	mutant	SW837 nc	10.9446
TP53RK	mutant	SW837 mimics	10.4509
TP53RK	mutant	SW837 mimics	9.4637
TP53RK	mutant	SW837 mimics	12.9305
