# Supplementary material for: Novel Epigenetic CREB-miR-630 Signaling Axis Regulates Radiosensitivity in Colorectal Cancer
Source: PLoS One. 2015 Aug 11;10(8):e0133870. doi: 10.1371/journal.pone.0133870 (PMC4532457; doi:10.1371/journal.pone.0133870)
Supplement: S1 Data — (ZIP) [file pone.0133870.s001.zip › 7.CCK-8 Value 2.xls]

## Sheet: Sheet1
	0Gy，first time	3Gy，first time	0Gy，second time	3Gy，second time	0Gy，third time	3Gy，third time
HT29 miR-630 + NC	0.501	0.344	0.415	0.316	0.398	0.375
HT29 miR-630 + NC	0.47	0.313	0.447	0.372	0.493	0.301
HT29 miR-630 + NC	0.412	0.332	0.474	0.282	0.465	0.32
HT29 miR-630 + TP53RK	0.395	0.308	0.498	0.401	0.414	0.341
HT29 miR-630 + TP53RK	0.451	0.385	0.424	0.373	0.437	0.401
HT29 miR-630 + TP53RK	0.436	0.325	0.403	0.359	0.468	0.367
HT29 miR-630 + BCL2L2	0.482	0.395	0.461	0.359	0.466	0.301
HT29 miR-630 + BCL2L2	0.407	0.372	0.49	0.39	0.394	0.333
HT29 miR-630 + BCL2L2	0.458	0.362	0.436	0.368	0.438	0.365
SW480 miR-630 + NC	0.471	0.218	0.487	0.253	0.446	0.212
SW480 miR-630 + NC	0.448	0.261	0.444	0.279	0.475	0.293
SW480 miR-630 + NC	0.498	0.236	0.416	0.227	0.527	0.231
SW480 miR-630 + TP53RK	0.385	0.277	0.44	0.271	0.395	0.308
SW480 miR-630 + TP53RK	0.411	0.302	0.427	0.33	0.412	0.332
SW480 miR-630 + TP53RK	0.425	0.318	0.404	0.281	0.439	0.281
SW480 miR-630 + BCL2L2	0.439	0.331	0.436	0.307	0.41	0.317
SW480 miR-630 + BCL2L2	0.407	0.362	0.458	0.375	0.404	0.312
SW480 miR-630 + BCL2L2	0.451	0.311	0.387	0.334	0.477	0.347
