# Supplementary material for: Novel Epigenetic CREB-miR-630 Signaling Axis Regulates Radiosensitivity in Colorectal Cancer
Source: PLoS One. 2015 Aug 11;10(8):e0133870. doi: 10.1371/journal.pone.0133870 (PMC4532457; doi:10.1371/journal.pone.0133870)
Supplement: S1 Data — (ZIP) [file pone.0133870.s001.zip › 8.Caspase 3 and 6 Value 2.xls]

## Sheet: Sheet1
cell	IR	treatment	Caspase 3 value	Caspase 6 value
HT29	0Gy	miR-630 mimics+NC	0.127	0.049
HT29	0Gy	miR-630 mimics+NC	0.12	0.042
HT29	0Gy	miR-630 mimics+NC	0.108	0.063
HT29	0Gy	miR-630 mimics+TP53RK	0.125	0.066
HT29	0Gy	miR-630 mimics+TP53RK	0.132	0.082
HT29	0Gy	miR-630 mimics+TP53RK	0.12	0.06
HT29	0Gy	miR-630 mimics+BCL2L2	0.109	0.043
HT29	0Gy	miR-630 mimics+BCL2L2	0.12	0.052
HT29	0Gy	miR-630 mimics+BCL2L2	0.117	0.064
HT29	3Gy	miR-630 mimics+NC	0.502	0.331
HT29	3Gy	miR-630 mimics+NC	0.5	0.304
HT29	3Gy	miR-630 mimics+NC	0.475	0.329
HT29	3Gy	miR-630 mimics+TP53RK	0.264	0.275
HT29	3Gy	miR-630 mimics+TP53RK	0.297	0.277
HT29	3Gy	miR-630 mimics+TP53RK	0.266	0.263
HT29	3Gy	miR-630 mimics+BCL2L2	0.262	0.188
HT29	3Gy	miR-630 mimics+BCL2L2	0.278	0.207
HT29	3Gy	miR-630 mimics+BCL2L2	0.295	0.211
SW480	0Gy	miR-630 mimics+NC	0.09	0.112
SW480	0Gy	miR-630 mimics+NC	0.089	0.125
SW480	0Gy	miR-630 mimics+NC	0.084	0.107
SW480	0Gy	miR-630 mimics+TP53RK	0.094	0.108
SW480	0Gy	miR-630 mimics+TP53RK	0.085	0.117
SW480	0Gy	miR-630 mimics+TP53RK	0.093	0.092
SW480	0Gy	miR-630 mimics+BCL2L2	0.078	0.11
SW480	0Gy	miR-630 mimics+BCL2L2	0.079	0.097
SW480	0Gy	miR-630 mimics+BCL2L2	0.084	0.09
SW480	3Gy	miR-630 mimics+NC	0.626	0.312
SW480	3Gy	miR-630 mimics+NC	0.703	0.345
SW480	3Gy	miR-630 mimics+NC	0.672	0.339
SW480	3Gy	miR-630 mimics+TP53RK	0.452	0.222
SW480	3Gy	miR-630 mimics+TP53RK	0.478	0.207
SW480	3Gy	miR-630 mimics+TP53RK	0.449	0.215
SW480	3Gy	miR630 mimics+BCL2L2	0.467	0.211
SW480	3Gy	miR630 mimics+BCL2L2	0.504	0.233
SW480	3Gy	miR630 mimics+BCL2L2	0.485	0.209
