# Supplementary material for: Novel Epigenetic CREB-miR-630 Signaling Axis Regulates Radiosensitivity in Colorectal Cancer
Source: PLoS One. 2015 Aug 11;10(8):e0133870. doi: 10.1371/journal.pone.0133870 (PMC4532457; doi:10.1371/journal.pone.0133870)
Supplement: S1 Data — (ZIP) [file pone.0133870.s001.zip › 9.miR-630 Level Change After 5-aza CdR treatment.xls]

## Sheet: Sheet1
cells	5-aza-CdR	ΔCT value
HT29	mock	-8.31
HT29	mock	-8.55
HT29	mock	-8.39
HT29	2ul	-5.77
HT29	2ul	-5.79
HT29	2ul	-6.25
HT29	4ul	-4.63
HT29	4ul	-4.75
HT29	4ul	-4.43
SW480	mock	-8.64
SW480	mock	-8.55
SW480	mock	-8.7
SW480	2ul	-4.3
SW480	2ul	-4.32
SW480	2ul	-4.2
SW480	4ul	-4.19
SW480	4ul	-4.13
SW480	4ul	-4.11
