# Supplementary material for: Novel Epigenetic CREB-miR-630 Signaling Axis Regulates Radiosensitivity in Colorectal Cancer
Source: PLoS One. 2015 Aug 11;10(8):e0133870. doi: 10.1371/journal.pone.0133870 (PMC4532457; doi:10.1371/journal.pone.0133870)
Supplement: S1 Data — (ZIP) [file pone.0133870.s001.zip › 10.Luciferase Activity of ARIH1 Promoter Reporter.xls]

## Sheet: Sheet1
CREB type	luciferase activity ratio(pGL3/pRL-TK)
none	1.2618
none	1.3507
none	1.1456
wildtype	21.2798
wildtype	19.3251
wildtype	16.703
mutant	9.0941
mutant	11.1437
mutant	10.4553
